# Supplementary material for: ﻿Oreochariscorallodiscoides (Gesneriaceae, Trichosporeae, Didymocarpinae), a new species from Yunnan, southwest China
Source: PhytoKeys. 2025 May 13;256:73–81. doi: 10.3897/phytokeys.256.148644 (PMC12093108; doi:10.3897/phytokeys.256.148644)
Supplement: XML Treatment for Oreocharis corallodiscoides [file phytokeys.256.148644-treatment1.xml]

<!DOCTYPE tp:taxon-treatment
  PUBLIC "-//TaxonX//DTD Taxonomic Treatment Publishing DTD v0 20100105//EN" "tax-treatment-NSO.dtd">
<tp:taxon-treatment xmlns:tp="http://www.plazi.org/taxpub"><tp:treatment-meta><kwd-group><label>Taxon classification</label><kwd>
              <named-content content-type="kingdom">Plantae</named-content>
            </kwd><kwd>
              <named-content content-type="order">Passeriformes</named-content>
            </kwd><kwd>
              <named-content content-type="family">Paramythiidae</named-content>
            </kwd></kwd-group><mixed-citation publication-type="journal"><person-group><name><surname>Li</surname><given-names>Xi</given-names></name><name><surname>Wang</surname><given-names>Qiu-Ping</given-names></name><name><surname>Yang</surname><given-names>Feng</given-names></name><name><surname>Ye</surname><given-names>Jing-Yi</given-names></name><name><surname>Wang</surname><given-names>Huan-Chong</given-names></name></person-group><article-title>﻿<italic><tp:taxon-name><tp:taxon-name-part taxon-name-part-type="genus" reg="Oreocharis">Oreocharis</tp:taxon-name-part><tp:taxon-name-part taxon-name-part-type="species" reg="corallodiscoides">corallodiscoides</tp:taxon-name-part></tp:taxon-name></italic> (<tp:taxon-name><tp:taxon-name-part taxon-name-part-type="family">Gesneriaceae</tp:taxon-name-part></tp:taxon-name>, Trichosporeae, <tp:taxon-name><tp:taxon-name-part taxon-name-part-type="subtribe">Didymocarpinae</tp:taxon-name-part></tp:taxon-name>), a new species from Yunnan, southwest China</article-title><source>PhytoKeys</source><day>13</day><month>05</month><year>2025</year><volume>256</volume><fpage>73</fpage><lpage>81</lpage><pub-id pub-id-type="doi">10.3897/phytokeys.256.148644</pub-id></mixed-citation></tp:treatment-meta><tp:nomenclature><label>﻿</label><tp:taxon-name>
            <object-id xmlns:xlink="http://www.w3.org/1999/xlink" content-type="arpha" xlink:type="simple">FFB736EB-761B-5A03-AD01-E88F2AA8A251</object-id>
            <tp:taxon-name-part taxon-name-part-type="genus" reg="Oreocharis">Oreocharis</tp:taxon-name-part>
            <tp:taxon-name-part taxon-name-part-type="species" reg="corallodiscoides">corallodiscoides</tp:taxon-name-part>
            <object-id xmlns:xlink="http://www.w3.org/1999/xlink" content-type="ipni" xlink:type="simple">urn:lsid:ipni.org:names:77361684-1</object-id>
          </tp:taxon-name><tp:taxon-authority>Huan C. Wang &amp; Xi Li</tp:taxon-authority><tp:taxon-status xmlns:xlink="http://www.w3.org/1999/xlink" xlink:type="simple">sp. nov.</tp:taxon-status><xref ref-type="fig" rid="F1">Figs 1</xref><xref ref-type="fig" rid="F2">, 2</xref><xref ref-type="fig" rid="F3">, 3</xref></tp:nomenclature><tp:treatment-sec sec-type="diagnosis" id="SECID0ETKAC"><title>Diagnosis.</title><p><italic><tp:taxon-name><tp:taxon-name-part taxon-name-part-type="genus" reg="Oreocharis">Oreocharis</tp:taxon-name-part><tp:taxon-name-part taxon-name-part-type="species" reg="corallodiscoides">corallodiscoides</tp:taxon-name-part></tp:taxon-name></italic> is similar to <italic><tp:taxon-name><tp:taxon-name-part taxon-name-part-type="genus" reg="Oreocharis">O.</tp:taxon-name-part><tp:taxon-name-part taxon-name-part-type="species" reg="agnesiae">agnesiae</tp:taxon-name-part></tp:taxon-name></italic> (Forrest ex W. W. Sm.) Mich. Möller et W. H. Chen in texture and indumentum of the leaves, as well as in flower morphology and size, but can be clearly distinguished from the latter by its leaves ovate, rounded or sometimes rhombic (vs. ovate to oblong), with a length-to-width ratio of 1–1.5 (vs. 2.2–2.7), corollas yellow (vs. purple-red), and the presence (vs. absence) of two purple and triangular appendages inside the base of the corolla tube. Additionally, while <italic><tp:taxon-name><tp:taxon-name-part taxon-name-part-type="genus" reg="Oreocharis">O.</tp:taxon-name-part><tp:taxon-name-part taxon-name-part-type="species" reg="corallodiscoides">corallodiscoides</tp:taxon-name-part></tp:taxon-name></italic> shares the inflated yellow corolla tube with <italic><tp:taxon-name><tp:taxon-name-part taxon-name-part-type="genus" reg="Oreocharis">O.</tp:taxon-name-part><tp:taxon-name-part taxon-name-part-type="species" reg="longifolia">longifolia</tp:taxon-name-part></tp:taxon-name></italic>, it differs by its ovate-rotund leaves (vs. lanceolate-oblong), shorter petioles (0.5–2 cm vs. 3.5–5 cm), crenate leaf margins (vs. serrate), glandular pistils (vs. glabrous), and the presence of appendages with thickened filaments.</p></tp:treatment-sec><tp:treatment-sec sec-type="material" id="SECID0EFMAC"><title>Type.</title><p>China • Yunnan province, Yimen county, Luzhi town, near Xiaoluzhi village, <named-content xmlns:xlink="http://www.w3.org/1999/xlink" content-type="dwc:verbatimCoordinates" xlink:type="simple"><named-content content-type="geo-json" specific-use="{&#34;type&#34;:&#34;Point&#34;,&#34;coordinates&#34;:[101.950000,24.666667]}" id="NCID0EOMAC" xlink:type="simple">24°40'N, 101°57'E</named-content></named-content>, 1300–1400 m a.s.l., 25<sup>th</sup> Sept. 2015, <italic>H. C. Wang et al. YM239</italic> (Holotype: YUKU [2074890]!; isotypes: KUN, YUKU).</p></tp:treatment-sec><tp:treatment-sec sec-type="description" id="SECID0EXMAC"><title>Description.</title><p><bold><italic>Herbs perennial</italic>.</bold> Rhizome inconspicuous, with numerous fibrous roots. <bold><italic>Leaves</italic></bold> 9–18 in basal rosette, petiolate; <bold><italic>petiole</italic></bold> complanate, 0.5–2 cm long, both surfaces with densely appressed multicellular hairs; <bold><italic>leaf blade</italic></bold> ovate, rotund, or sometimes rhombic, 2.2–3.5 × 1.1–2.2 cm, coriaceous when dried; apex rounded, base broadly cuneate to rounded, margins crenate, adaxial surfaces densely white to gray strigose, abaxial with densely appressed multicellular hairs; <bold><italic>lateral veins</italic></bold> 4 or 5 on each side of midrib, adaxially inconspicuous, abaxially conspicuous. <bold><italic>Cymes</italic></bold> 1–2 (–4), scapiform, 1-flowered; <bold><italic>peduncles</italic></bold> 4–7 cm long, with dense glandular hairs; <bold><italic>bracts</italic></bold> 2, inserted above middle of cymes, elliptic to lanceolate, 2.0–4.0 × ca. 1.0 mm, with entire margins, outside with glandular hair, inside nearly glabrous; <bold><italic>pedicels</italic></bold> 2–3 cm long, with dense glandular hairs. <bold><italic>Calyx</italic></bold> 5-parted to near base, narrowly triangular, apex acute, margin entire, outside with glandular hair, inside nearly glabrous, sepals unequal, 4–6 mm long. <bold><italic>Corolla</italic></bold> yellow, not spotted or striped, 2.0–3.5 cm long, ca. 1–1.2 cm wide at mouth, outside covered with glandular hairs, glabrous inside; <bold><italic>tube</italic></bold> 1.5–2.5 cm long, inflated, infundibuliform and slightly curved downwards, two triangular purple appendages attached to base of tube, ca. 3 mm long, 2 mm wide at the base, apex acute; <bold><italic>limb</italic></bold> 5–6-lobed, distinctly 2-lipped, adaxial lip 4–6 mm long, unlobed, apex with 3 teeth, abaxial lip 7–8 mm long, 3-lobed, lobes wide triangular, 3–4 mm wide, apex acuminate; <bold><italic>disk</italic></bold> ring-like, ca. 1 mm in height; <bold><italic>fertile stamens</italic></bold> 4, adnate to corolla base, coherent in pairs, included, filaments ca. 2 cm in length; <bold><italic>staminode</italic></bold> 1, ca. 1 cm in length, with glandular hairs, degenerate anthers reniform. <bold><italic>Pistil</italic></bold> with glandular hairs, 2–2.5 cm long, ovary long cylindrical, light yellow, 1-loculed, style 1–2 mm long, stigma bilobed. <bold><italic>Capsule</italic></bold> oblanceolate-oblong, 4–6 cm long, commonly one side of the capsule dehiscing first.</p><fig id="F1" position="float" orientation="portrait"><object-id xmlns:xlink="http://www.w3.org/1999/xlink" content-type="doi" xlink:type="simple">10.3897/phytokeys.256.148644.figure1</object-id><object-id xmlns:xlink="http://www.w3.org/1999/xlink" content-type="arpha" xlink:type="simple">6F23B777-13C0-5DA5-9617-4BFD2AD2C456</object-id><label>Figure 1.</label><caption><p><italic><tp:taxon-name><tp:taxon-name-part taxon-name-part-type="genus" reg="Oreocharis">Oreocharis</tp:taxon-name-part><tp:taxon-name-part taxon-name-part-type="species" reg="corallodiscoides">corallodiscoides</tp:taxon-name-part></tp:taxon-name></italic> sp. nov. <bold>A</bold> habit <bold>B</bold> adaxial surface of leaf <bold>C</bold> abaxial surface of leaf <bold>D</bold> flower (side view) <bold>E</bold> style, stamens and two triangular purple appendages <bold>F</bold> immaturate capsule.</p></caption><graphic xmlns:xlink="http://www.w3.org/1999/xlink" xlink:href="phytokeys-256-073_article-148644__-g001.jpg" position="float" orientation="portrait" xlink:type="simple" id="oo_1329191.jpg"><uri content-type="original_file" xlink:type="simple">https://binary.pensoft.net/fig/1329191</uri></graphic></fig></tp:treatment-sec><tp:treatment-sec sec-type="phenology" id="SECID0EZPAC"><title>Phenology.</title><p><italic><tp:taxon-name><tp:taxon-name-part taxon-name-part-type="genus" reg="Oreocharis">Oreocharis</tp:taxon-name-part><tp:taxon-name-part taxon-name-part-type="species" reg="corallodiscoides">corallodiscoides</tp:taxon-name-part></tp:taxon-name></italic> was observed flowering from August to September, and fruiting in October.</p></tp:treatment-sec><tp:treatment-sec sec-type="etymology" id="SECID0ELAAE"><title>Etymology.</title><p>The specific epithet <italic>corallodiscoides</italic> is derived from the generic name <italic>Corallodiscus</italic> Batalin (Gesneriaceae) by adding the suffix “-oides”, reflecting the leaf morphological similarity of this new species to some members of the genus <italic>Corallodiscus</italic>, such as <italic>C. lanuginosus</italic> (Wall. ex A. DC.) B. L. Burtt; particularly, its sometimes rhombic leaves are rare in the genus <italic>Oreocharis</italic>.</p><fig id="F2" position="float" orientation="portrait"><object-id xmlns:xlink="http://www.w3.org/1999/xlink" content-type="doi" xlink:type="simple">10.3897/phytokeys.256.148644.figure2</object-id><object-id xmlns:xlink="http://www.w3.org/1999/xlink" content-type="arpha" xlink:type="simple">886443AD-EA91-57E8-A307-381D2F2B9DBC</object-id><label>Figure 2.</label><caption><p><italic><tp:taxon-name><tp:taxon-name-part taxon-name-part-type="genus" reg="Oreocharis">Oreocharis</tp:taxon-name-part><tp:taxon-name-part taxon-name-part-type="species" reg="corallodiscoides">corallodiscoides</tp:taxon-name-part></tp:taxon-name></italic> sp. nov. <bold>A, B</bold> habit <bold>C</bold> flower in front view <bold>D</bold> flower in side view, pedicel <bold>E</bold> adaxial surface of leaf <bold>F</bold> abaxial surface of leaf <bold>G</bold> pistil and stamens <bold>H</bold> pistil, stamens and two triangular purple glandular appendages (at the arrow) <bold>I</bold> immaturate capsule <bold>J</bold> mature capsule.</p></caption><graphic xmlns:xlink="http://www.w3.org/1999/xlink" xlink:href="phytokeys-256-073_article-148644__-g002.jpg" position="float" orientation="portrait" xlink:type="simple" id="oo_1329192.jpg"><uri content-type="original_file" xlink:type="simple">https://binary.pensoft.net/fig/1329192</uri></graphic></fig></tp:treatment-sec><tp:treatment-sec sec-type="Vernacular name" id="SECID0EKDAE"><title>Vernacular name.</title><p>Shan hu ye fo du ju tai (珊瑚叶佛肚苣苔) (Chinese).</p></tp:treatment-sec><tp:treatment-sec sec-type="distribution" id="SECID0EPDAE"><title>Distribution and ecology.</title><p><italic><tp:taxon-name><tp:taxon-name-part taxon-name-part-type="genus" reg="Oreocharis">Oreocharis</tp:taxon-name-part><tp:taxon-name-part taxon-name-part-type="species" reg="corallodiscoides">corallodiscoides</tp:taxon-name-part></tp:taxon-name></italic> is known only from Xiaoluzhi village in the Luzhijiang valley, Yimen county, Yunnan province, southwest China. Its habitat is characterized by seasonally hot and arid conditions, occurring on dry slopes within the valley (Fig. <xref ref-type="fig" rid="F3">3</xref>). The species is typically found in limestone grasslands at elevations ranging from 1,300 to 1,400 meters, where water availability is limited. Additionally, <italic><tp:taxon-name><tp:taxon-name-part taxon-name-part-type="genus" reg="Oreocharis">Oreocharis</tp:taxon-name-part><tp:taxon-name-part taxon-name-part-type="species" reg="corallodiscoides">corallodiscoides</tp:taxon-name-part></tp:taxon-name></italic> often grows together with <italic><tp:taxon-name><tp:taxon-name-part taxon-name-part-type="genus" reg="Corallodiscus">Corallodiscus</tp:taxon-name-part><tp:taxon-name-part taxon-name-part-type="species" reg="lanuginosus">lanuginosus</tp:taxon-name-part></tp:taxon-name></italic> (Wall. ex A. DC.) B. L. Burtt, and interestingly, these two species of different genera have very similar leaf shapes and indumentum (Fig. <xref ref-type="fig" rid="F3">3B</xref>).</p><fig id="F3" position="float" orientation="portrait"><object-id xmlns:xlink="http://www.w3.org/1999/xlink" content-type="doi" xlink:type="simple">10.3897/phytokeys.256.148644.figure3</object-id><object-id xmlns:xlink="http://www.w3.org/1999/xlink" content-type="arpha" xlink:type="simple">46F7F19A-573C-5D50-8AEA-117BE31FE431</object-id><label>Figure 3.</label><caption><p>Habitat of <italic><tp:taxon-name><tp:taxon-name-part taxon-name-part-type="genus" reg="Oreocharis">Oreocharis</tp:taxon-name-part><tp:taxon-name-part taxon-name-part-type="species" reg="corallodiscoides">corallodiscoides</tp:taxon-name-part></tp:taxon-name></italic> sp. nov. <bold>A</bold> overview of the Luzhijiang valley showing the type locality (indicated by red arrow) <bold>B</bold> close-up of the fruiting habitat (<italic><tp:taxon-name><tp:taxon-name-part taxon-name-part-type="genus" reg="Oreocharis">Oreocharis</tp:taxon-name-part><tp:taxon-name-part taxon-name-part-type="species" reg="corallodiscoides">corallodiscoides</tp:taxon-name-part></tp:taxon-name></italic> and <italic><tp:taxon-name><tp:taxon-name-part taxon-name-part-type="genus" reg="Corallodiscus">Corallodiscus</tp:taxon-name-part><tp:taxon-name-part taxon-name-part-type="species" reg="lanuginosus">lanuginosus</tp:taxon-name-part></tp:taxon-name></italic> are indicated by red and blue arrows respectively <bold>C</bold> close-up of the xeric habitat during the dry season.</p></caption><graphic xmlns:xlink="http://www.w3.org/1999/xlink" xlink:href="phytokeys-256-073_article-148644__-g003.jpg" position="float" orientation="portrait" xlink:type="simple" id="oo_1329193.jpg"><uri content-type="original_file" xlink:type="simple">https://binary.pensoft.net/fig/1329193</uri></graphic></fig></tp:treatment-sec><tp:treatment-sec sec-type="conservation status" id="SECID0ESGAE"><title>Conservation status.</title><p><italic><tp:taxon-name><tp:taxon-name-part taxon-name-part-type="genus" reg="Oreocharis">Oreocharis</tp:taxon-name-part><tp:taxon-name-part taxon-name-part-type="species" reg="corallodiscoides">corallodiscoides</tp:taxon-name-part></tp:taxon-name></italic> is a rare species with a restricted geographical range and a small population size. It is currently known only from the upstream region of the Luzhijiang river in Yimen county, an area that lies outside any officially protected zone. Based on the IUCN Red List Categories and Criteria (Version 16) (IUCN, 2024), the species meets Criterion D (very small or restricted population), with total mature individuals fewer than 250 mature individuals. Thus, this newly described species is preliminarily assessed as Endangered (EN).</p></tp:treatment-sec></tp:taxon-treatment>
